# Supplementary material for: The genetic architecture of phosphorus efficiency in sorghum involves pleiotropic QTL for root morphology and grain yield under low phosphorus availability in the soil
Source: BMC Plant Biol. 2019 Feb 28;19:87. doi: 10.1186/s12870-019-1689-y (PMC6394046; doi:10.1186/s12870-019-1689-y)
Supplement: Supplementary file 4 — Detailed information and confidence interval of the QTLs detected by single-trait QTL mapping. (Sheets “Single-trait values” and “Confidence Interval”. (XLSX 33 kb) [file 12870_2019_1689_MOESM4_ESM.xlsx]

## Sheet: Single-trait values
Additional file 4 Detailed information and confidence interval of the QTLs detected by single-trait QTL mapping
FIELD TRAITS	Traits	Chr	Position (bp)	Inferior limit (SNP - bp)a	Upper limit (SNP - bp)b	Criterionc	Effectd	h² QTL (%)e	LODf
	Gy	1	52867138	51470058	53030036	LOD-5	137.30	3.09	5.93
		3	2633838	2416138	3632469	LOD-3	108.68	2.00	4.00
		3	69721261	6.5416e+07	72349800	LOD-5	157.29	4.17	7.96
		4	4.04846e+06	2664697	4528042	LOD-5	-137.30	3.20	6.26
		4	57829755	57268360	61161923	LOD-5	144.53	3.45	6.45
		6	1515389	1511565	1515571	Adjacent SNP	-97.59	1.63	2.83
		6	42531422	42299754	44786145	LOD-1.5	-120.80	2.50	4.25
		6	61158715	59524891	61968905	LOD-1.5	-111.34	2.11	4.11
		7	2546541	1651645	3469312	LOD-3	110.28	2.05	4.04
		8	51004690	49657000	52239880	LOD-1.5	-93.27	1.48	2.93
		9	56918847	56803551	56918855	Adjacent SNP	-401.08	26.40	41.37
		10	9665482	7519015	19977971	LOD-5	127.62	2.78	5.46
	FT	1	57228393	55854323	55854323	LOD-5	-0.43	3.81	5.33
		3	59659567	58614157	63559502	LOD-5	0.64	8.50	11.29
		4	64650431	63762999	65706745	LOD-5	0.65	8.43	11.34
		6	45286099	44786824	45909796	LOD-5	-0.67	9.16	11.98
		8	48894693	47593920	53098121	LOD-5	-0.51	5.32	7.34
		9	57240359	56214458	59010231	LOD-1,5	0.67	8.71	11.72
	PH	1	55802290	55802244	55802294	Adjacent SNP	7.02	4.81	15.24
		3	70956129	70946538	70971448	Adjacent SNP	7.20	5.12	16.62
		4	2659321	2508776	4106307	LOD-3	-4.16	1.70	5.82
		6	1515389	1511565	1515571	Adjacent SNP	-2.87	0.83	2.52
		6	42659282	42618767	43223581	LOD-5	-7.04	4.95	14.07
		8	54133247	52495190	55155213	LOD-5	3.94	1.55	5.34
		9	2163799	1079606	3391743	LOD-5	4.07	1.64	5.66
		9	57236934	57236931	57239857	Adjacent SNP	-22.09	47.34	92.69
		10	51375639	51240178	51375654	Adjacent SNP	4.83	2.33	7.85
	Pp	3	10562562	9336091	13099549	LOD-5	0.15	8.89	8.60
		8	1253340	563258	2452080	LOD-5	0.09	3.28	3.37
		9	56373414	53687659	59576115	LOD-3	-0.11	4.22	4.19
	Pg	1	10213690	6639971	11126848	LOD-5	0.33	4.87	9.02
		1	52867138	50014371	56899882	LOD-5	0.26	2.84	5.44
		3	941295	505834	2793197	LOD-3	0.21	1.87	3.56
		3	70940992	6.54248e+07	72581671	LOD-5	0.27	3.26	6.16
		4	2775590	2365712	6426489	LOD-5	-0.25	2.62	5.10
		4	57829755	56105112	59077791	LOD-5	0.28	3.35	6.12
		6	1515389	1391651	2762632	LOD-1.5	-0.17	1.21	2.04
		6	42514160	39909230	42750973	LOD-3	-0.29	3.82	6.26
		6	61156724	58784270	61582802	LOD-5	-0.26	2.98	5.63
		7	2111675	2009233	3047986	LOD-3	0.23	2.29	4.44
		9	57236931	56918855	57236934	Adjacent SNP	-0.87	32.27	47.73
ROOT TRAITS	RL	3	72723595	72589876	73753094	LOD-3	11.11	4.04	4.11
		5	55148812	48628059	57871373	LOD-5	-12.81	5.45	5.49
		9	56918847	56803551	56918855	Adjacent SNP	-19.14	11.64	11.41
	RD	2	63987239	62344000	67454922	LOD-5	9.04 × 10-03	4.99	5.07
		3	2860525	2852321	2908010	LOD-1.5	6.75 × 10-03	2.81	2.96
		5	54117286	53419779	56726018	LOD-3	8.45 × 10-03	4.31	4.43
		7	3610920	2132016	5137309	LOD-5	9.07 × 10-03	5.05	5.13
		8	4.00427e+06	3548990	6744458	LOD-1	-6.59 × 10-03	2.68	2.79
		9	57158460	55184769	59419466	LOD-3	8.24 × 10-03	4.08	4.24
	SA	2	6.61003e+07	6.55e+07	67462841	LOD-3	1.99	4.19	4.51
		3	72723595	72581704	73409388	LOD-3	2.10	4.60	4.90
		5	55168534	48689027	56072846	LOD-5	-2.12	4.76	5.06
		9	56918847	56803551	56918855	Adjacent SNP	-3.35	11.40	11.74
	SA2	2	66111836	63085373	67357397	LOD-5	0.41	7.96	9.91
		3	7458033	5818022	5818022	LOD-5	0.33	5.40	6.78
		3	73358414	70806957	74172322	LOD-5	0.31	4.69	6.02
		4	7258258	2545983	8.03955e+06	LOD-3	0.24	2.81	3.66
		4	57245536	54450257	58810251	LOD-3	0.22	2.38	3.15
		5	1122951	463766	2.00572e+06	LOD-3	-0.30	4.28	5.49
		7	59183269	56895432	61024033	LOD-3	0.26	3.34	4.35
		9	1100753	266961	1655752	LOD-5	-0.34	5.61	7.07
	SA3	2	6.53771e+07	62297769	67860200	LOD-5	0.03	5.94	5.33
		3	71000920	69297704	74017132	LOD-3	0.03	4.51	4.07
	RV	2	6.61003e+07	6.44852e+07	67673105	LOD-5	0.04	6.07	6.47
		3	72723595	68939930	74204072	LOD-5	0.03	4.87	5.19
		5	55168534	46393055	56332735	LOD-3	-0.03	3.79	4.07
		9	56918847	56874994	56918855	Adjacent SNP	-0.05	10.37	10.77
	V2	2	66111836	6.44429e+07	67224055	LOD-5	1.28 × 10-02	8.16	10.17
		3	7458033	6829237	10165361	LOD-5	1.02 × 10-02	5.20	6.56
		3	73358414	70806957	74172322	LOD-5	9.71 × 10-03	4.67	6.02
		4	7258258	4515244	10231254	LOD-3	7.27 × 10-03	2.60	3.41
		4	57245536	53534478	58992822	LOD-3	7.22 × 10-03	2.59	3.42
		5	1122991	1065045	1449415	LOD-1.5	-9.46 × 10-03	4.34	5.57
		7	59183269	56896540	61324427	LOD-3	8.25 × 10-03	3.37	4.40
		9	1100753	266961	1960233	LOD-5	-1.08 × 10-02	5.64	7.12
DRY MATTER / P CONTENT TRAITS	SDM	1	15827061	7446178	18272551	LOD-5	9.22 × 10-04	4.97	5.79
		3	8.06425e+06	6539868	11803909	LOD-5	9.85 × 10-04	5.75	6.33
		3	72967699	70340800	74088666	LOD-3	7.07 × 10-04	2.93	3.35
		4	62047113	59822466	62352489	LOD-3	-7.70 × 10-04	3.50	3.98
		7	57911569	57449895	58997016	LOD-3	8.25 × 10-04	4.00	4.63
		9	9104920	6811794	12054464	LOD-3	-7.73 × 10-04	3.54	4.12
		9	56918847	56449050	59619557	LOD-5	-1.03 × 10-03	6.01	6.75
	RDM	1	10768850	9381773	13906880	LOD-3	7.44 × 10-04	3.33	4.38
		1	61202644	60641269	61573808	LOD-3	-7.63 × 10-04	3.42	4.46
		2	58349902	57662551	61662915	LOD-3	-7.42 × 10-04	3.32	4.21
		2	6.61003e+07	64442874	67258251	LOD-5	1.10 × 10-03	7.21	9.12
		7	7032670	5624118	9033989	LOD-3	6.90 × 10-04	2.80	3.66
		9	9844358	8553113	10312896	LOD-3	-7.40 × 10-04	3.31	4.25
		9	56918847	56874994	56918855	Adjacent SNP	-1.49 × 10-03	12.92	15.64
	Ps	1	13492478	13289672	14688167	LOD-3	3.97 × 10-03	6.13	7.12
		1	61629352	60640129	63750829	LOD-3	-3.17 × 10-03	3.77	4.49
		2	6.43528e+07	62944225	67359000	LOD-3	2.99 × 10-03	3.47	4.11
		3	8.06425e+06	7974609	8757559	LOD-3	3.46 × 10-03	4.67	5.54
		7	55196250	54739623	56920600	LOD-1,5	2.36 × 10-03	2.16	2.59
		9	8613429	6837044	10417582	LOD-3	-2.83 × 10-03	3.12	3.70
		9	56652039	56651990	56652040	Adjacent SNP	-4.50 × 10-03	7.68	8.80
	Pr	1	9381773	7130200	12766880	LOD-5	3.34 × 10-03	5.96	6.69
		2	66356099	6.53165e+07	67309204	LOD-5	3.97 × 10-03	7.88	8.72
		6	47732349	47412388	49954158	LOD-5	-3.27 × 10-03	5.14	5.81
		9	56874994	56874838	57236931	Adjacent SNP	-4.69 × 10-03	10.57	11.55
aInferior limit for confidence interval
bUpper limit for confidence interval
cCriterion adopted to determine of confidence interval
dPositive effect indicates that favorable allele was donated by SC283, and negative effect indicates favorable allele donated by BR007.
eThe proportion of the genetic variance explained by each QTL (h² QTL, %)
fLog-of-the odds
Chr: chromosome; Gy: grain yield (kg ha-1); FT: flowering time (days); PH: plant height (cm); Pp: plant phosphorus content (kg ha-1); Pg: grain phosphorus content (kg ha-1); RL: root length (cm); RD: root diameter (mm); SA: total root surface area (cm²); SA2: surface area of fine roots between 1-2 mm in diameter (cm²); SA3: surface area of thicker roots between 2-4.5 mm in diameter (cm²); RV: roo…

## Sheet: Confidence interval
Additional file 4 Detailed information and confidence interval of the QTLs detected by single-trait QTL mapping
Legend
Gy	Grain yield (kg ha-1)					RL	Root lenght (cm)					V2	Volume of fine roots (cm³ - 1 mm < RD ≤ 2 mm)
FT	Flowering time (days)					RD	Root diameter (mm)					SDM	Shoot dry matter (g)
PH	Plant height (cm)					SA	Total root surface area (cm²)					RDM	Root dry matter (g)
Pp	Plant phosphorus content (leaves and stem - kg ha-1)					SA2	Surface area of fine roots (cm² - 1 mm < RD ≤ 2 mm)					Ps	Shoot phosphorus content (g)
Pg	Grain phosphorus content (kg ha-1)					SA3	Surface area of thicker roots (cm² - 2 mm < RD ≤ 4.5 mm)					Pr	Root phosphorus content (g)
						RV	Root volume (cm³)
Chr	Confidence Interval (Mb)
	0-5	5-10	10-15	15-20	20-25	25-30	30-35	35-40	40-45	45-50	50-55	55-60	60-65	65-70	70-75	75-80
1		Pg
1		Pr
1		SDM
1			RDM
1			Ps
1											Pg
1											Gy
1												PH
1												FT
1													Ps
1													RDM
2												RDM
2													SA3
2													RD
2													Ps
2													SA2
2													V2
2													RDM
2													RV
2														Pr
2														SA
3	Pg
3	Gy
3	RD
3		SA2
3		SDM
3		V2
3		Ps
3		Pp
3												FT
3														Gy
3														Pg
3														RV
3														SA3
3															SDM
3															SA2
3															V2
3															PH
3															SA
3															RL
4	Pg
4	PH
4	SA2
4	Gy
4	V2
4											V2
4											SA2
4												Pg
4												Gy
4												SDM
4													FT
5	SA2
5	V2
5										RV
5										RL
5										SA
5											RD
6	Pg
6	Gy
6	PH
6								Pg
6									Gy
6									PH
6									FT
6										Pr
6												Pg
6												Gy
7	Gy
7	Pg
7	RD
7		RDM
7											Ps
7												SA2
7												V2
7												SDM
8	Pp
8	RD
8										FT
8										Gy
8											PH
9	SA2
9	V2
9	PH
9		SDM
9		Ps
9		RDM
9											Pp
9												RD
9												FT
9												SDM
9												Ps
9												Gy
9												RL
9												SA
9												Pr
9												RV
9												RDM
9												Pg
9												PH
10		Gy
10											PH
Chr: chromosome
