# Supplementary material for: The genetic architecture of phosphorus efficiency in sorghum involves pleiotropic QTL for root morphology and grain yield under low phosphorus availability in the soil
Source: BMC Plant Biol. 2019 Feb 28;19:87. doi: 10.1186/s12870-019-1689-y (PMC6394046; doi:10.1186/s12870-019-1689-y)
Supplement: Supplementary file 6 — Synteny between sorghum, Arabidopsis and maize for the main QTLs detected in this study. (XLSX 55 kb) [file 12870_2019_1689_MOESM6_ESM.xlsx]

## Sheet: Sheet 1
Additional file 6 Synteny between sorghum, arabidopsis and maize for the main QTLs detected in this study
SORGHUM						Candidate gene	ARABDOPSIS				MAIZE
Chr	Trait	Position QTLs single-trait (Mb)	Position QTLs multi-trait (Mb)	Gene IDa	Position (Mb)a		Gene ID	Synteny sorghum × Arabdopsisb			Gene ID	Synteny sorghum × maizeb			Maize QTL mapping
								Score	Similarity (%)			Score	Similarity (%)		Chr	QTLs	Bin	Pos (Mb)	Markers / Pos (Mb)		References
3	Gy	2.63	1.62	Sb03g006765	7.00	SbPSTOL	-	-	-		GRMZM2G412760 (ZmPSTOL3.04)	622	87.8		3	qMulti3.04	3.04	20.17	ZmPSTOL3.04	PHM5502_31	Azevedo et al. (2015)
	SA2	7.46	7.46																20.20	67.20
3	Gy	69.72	71.02	Sb03g031690	60.12	SbPSTOL	-	-	-		GRMZM2G451147 (ZmPSTOL8.05_1)	590	48.4		8	qRL8.05	8.05	152.04	PHM934_19	ZmPSTOL8.05_1	Azevedo et al. (2015)
	SA2	73.36																	116.80	152.00
4	SA2	57.25	57.83	Sb04g028170	58.26	PIN1/PIN6	AT1G73590	826	80.8		GRMZM2G074267	1114	96.4		5	cQTL5-5	5.07	206.78	- 207.16	- 208.07	Zhang et al. (2014)
	Gy	57.83		Sb04g028550	58.62	CRE1	AT2G01830	1088	73.9		GRMZM2G151223	1872	95.3		5	cQTL5-5	5.07	205.60	- 207.16	- 208.07	Zhang et al. (2014)
				Sb04g026610	56.5	ARF10	AT2G28350	647	62.9		Zm00008a022376	1196	94.6		5	cQTL5-3	5.05	183.94	- 175.33	- 180.15	Zhang et al. (2014)
6	Gy	42.53	42.53	Sb06g016260	44.73	ALMT1	AT1G08430	338	59.4		GRMZM5G858653	765	93.0		10	cQTL10‐1	10.04	114.98	- 113.90	- 115.20	Zhang et al. (2014)
7	Gy	2.55	3.67	Sb07g002840	3.00	SbPSTOL	-	-	-		AC193632.2 (ZmPSTOL4.05)	502	46.4		4	qRD4.05	4.05	39.79	PHM15427_11	PHM3587-6	Azevedo et al. (2015)
	RD	3.61																	33.90	59.40
9	Gy	56.92	57.24	Sb09g028110	57.08	PHO2	AT2G33770	723	65.4		GRMZM2G381709	1641	96.7		6	cQTL6-2	6.07	164.04	- 162.23	- 163.82	Zhang et al. (2014)
a Gene ID and physical positions were based on version 1.4 of the sorghum genome
b Synteny analysis in Arabidopsis and Maize was undertaken in phytozome with v3.1 of the sorghum genome using a key word search (based on v1.4 sorghum gene IDs) or the amino acid sequence for Sb03g006765
Chr: chromosome; Pos: Physical position; Gy: grain yield (kg ha-1); SA2: surface area of fine roots between 1-2 mm in diameter (cm²); RD: root diameter (mm)
